# Supplementary material for: Upregulation of ica Operon Governs Biofilm Formation by a Coagulase-Negative Staphylococcus caprae
Source: Microorganisms. 2023 Jun 9;11(6):1533. doi: 10.3390/microorganisms11061533 (PMC10305091; doi:10.3390/microorganisms11061533)
Supplement: Supplementary file 1 [file microorganisms-11-01533-s001.zip]

Archive with 1 entries (1 files):
- microorganisms-2240124-supplementary.pdf
